# Supplementary material for: Potential Role of Protein Kinase FAM20C on the Brain in Raine Syndrome, an In Silico Analysis
Source: Int J Mol Sci. 2023 May 17;24(10):8904. doi: 10.3390/ijms24108904 (PMC10219294; doi:10.3390/ijms24108904)
Supplement: Supplementary file 1 [file ijms-24-08904-s001.zip]

Archive with 1 entries (1 files):
- ijms-2271105-supplementary.xlsx
