# Supplementary material for: Potential Role of Protein Kinase FAM20C on the Brain in Raine Syndrome, an In Silico Analysis
Source: Int J Mol Sci. 2023 May 17;24(10):8904. doi: 10.3390/ijms24108904 (PMC10219294; doi:10.3390/ijms24108904)
Supplement: Supplementary file 1 [file ijms-24-08904-s001.zip › ijms-2271105-supplementary.xlsx]

## Sheet: Sheet1
Classic	Biogrid	Tagliabracci targets
DMP1	TAF1D	ADAM10
MEPE	FAM118B	AFP
SPP1 (OPN)	SUV39H2	AHSG
IBSP	TK1	ALB
DSPP	SMN1	ANO8
FGF23	TSC22D1	APLP2
PCSK9	PFDN1	APOA2
HRC	TRIM25	APOA5
CASQ2	RNF123	APOB
STIM1	TANK	APOE
FAM20A	CSK	APOL1
FAM20B	ORF7b	APP
FAM20C	ORF7b	BMP4
SORT	NCL	BPIFB2
	P4HB	C3
	P4HA2	C4A
	P4HA1	CALU
	EDEM2	CCN1
	TRIM68	CDH2
	FKBP9	CHGB
	RCN1	CHRDL1
	SIL1	CKAP4
	ERO1L	CP
	EPM2AIP1	CSF1
	UBXN4	DNAJC3
	SPTLC2	EVA1A
	HSPA13	FBN1
	ATL3	FN1
	PLOD2	FSTL1
	RAP1GDS1	FSTL3
	UBQLN1	FUCA2
	COPG1	GAS6
	DNAJB11	GOLM1
	NCLN	GPC3
	PDIA3	HRC
	TMEM43	HSP90B1
	ESYT1	IGFBP1
	STT3A	IGFBP3
	GALNT2	IGFBP4
	ZNF622	IGFBP5
	P3H1	IGFBP5
	SYNCRIP	IGFBP7
	RPN1	IL6
	PIGS	ITIH2
	CKAP4	KNG1
	STIP1	KTN1
	GANAB	LAMB1
	SGPL1	LAMB2
	EOGT	LAMC1
	ARFGAP2	LGALS1
	VCP	LTBP1
	TOR1AIP2	MATN3
	PIGT	MBTPS1
	ACBD3	MELTF
	EHD4	MFGE8
	HSP90B1	MGAT4A
	SEC61A1	MIA3
	HSPD1	MSLN
	TMPO	MXRA8
	PICALM	NOTUM
	COPB1	NUCB1
	PCYT1A	PCSK9
	RETSAT	PDIA1 O P4HB
	WDR77	PDIA6
	CALU	PENK
	AHSA1	PNPLA2
	VPS45	PRKCSH
	HNRNPR	PRSS23
	PDIA5	QSOX1
	FKBP4	QSOX2
	UGGT1	RCN1
	CAND1	SCG2
	COPB2	SCG3
	ATP1A1	SDC2
	SACM1L	SERPINA1
	COPA	SERPINC1
	HSPA5	SERPIND1
	RPN2	SHISA5
	STX18	SPOCK2
	DHCR7	SPP1
	IKBIP	SPP2
	SMPD4	SRL
	SLC1A5	STC2
	LBR	TF
	NUCB1	TGOLN2
	SLC27A4	TIMP1
	DNAJB14	TMEM132A
	CANX	TNC
	CDKAL1	VCAN
	PCSK9	VGF
	KEAP1	WFS1
	ZMPSTE24
	SQSTM1
	DNAJC10
	TCP1
	YES1
	AKAP8
	MTDH
	IPO5
	CCDC47
	POR
	BACE2
	ANXA7
	STAU2
	GLT8D2
	POFUT1
	FAM20C
	GPAA1
	ZC3HAV1
	CAT
	S100A7
	XXYLT1
	PLD3
	SLC39A14
	TXNDC5
	ARCN1
	PTPN2
	LRPAP1
	PLIN3
	PIGK
	HLA-A
	EPHX1
	HLA-C
	QPCTL
	HADHB
	RRS1
	TOR3A
	CLU
	TMEM165
	BST2
	B4GALT7
	ARFGAP1
	EEF1G
	RCN2
	GDI2
	HM13
	SDF4
	AP3B1
	GLA
	ST3GAL4
	ERP44
	DDX41
	IST1
	MBOAT7
	EGFR
	AUP1
	NCEH1
	PREB
	ERLIN2
	ASPH
	CRTAP
	EMD
	MAP2K1
	TAPBP
	IMPAD1
	FDFT1
	ALB
	FADS1
	SERPINH1
	AP3M1
	YIPF5
	TBL2
	GLT8D1
	SET
	DDOST
	VMP1
	MAP2K2
	DDRGK1
	INPP5K
	ASS1
	ALG2
	DLG1
	SEC62
	APMAP
	ERGIC2
	CDC42EP1
	PDIA6
	CALR
	ALG1
	ALDH3A2
	ERGIC3
	PTPN1
	STK26
	ERLEC1
	ATP2A2
	RUVBL1
	SLC33A1
	P4HB
